# Supplementary material for: Deep-Learning for the Diagnosis of Esophageal Cancers and Precursor Lesions in Endoscopic Images: A Model Establishment and Nationwide Multicenter Performance Verification Study
Source: J Pers Med. 2022 Jun 27;12(7):1052. doi: 10.3390/jpm12071052 (PMC9320232; doi:10.3390/jpm12071052)
Supplement: Supplementary file 1 [file jpm-12-01052-s001.zip]

Archive with 1 entries (1 files):
- jpm-1752156-supplementary.pdf
